# Supplementary material for: Modification of boron nitride nanocages by titanium doping results unexpectedly in exohedral complexes
Source: Nat Commun. 2019 Oct 28;10:4908. doi: 10.1038/s41467-019-12877-0 (PMC6961409; doi:10.1038/s41467-019-12877-0)
Supplement: Supplementary file 4 — Dataset 1 [file 41467_2019_12877_MOESM4_ESM.txt]

38
(BN)19-1 Singlet E(RB3LYP)=-1514.33194434
 B    -2.958701    0.612022   -1.323311
 N    -2.488281   -0.144612   -2.494480
 N    -2.063739    1.776743   -1.420864
 N    -3.396311    0.029543   -0.098588
 B    -1.965837   -1.407591   -2.086464
 B    -1.396999    0.844560   -2.343843
 B    -1.232396    2.052578   -0.271289
 B    -2.548103    0.442547    1.010601
 B    -2.731726   -1.276157    0.213854
 N    -2.220526   -2.139280   -0.806124
 N    -0.604878   -1.864594   -2.328388
 N     0.019447    0.599574   -2.378568
 N     0.185211    2.368551   -0.542135
 N    -1.648751    1.580723    1.072948
 N    -2.263119   -0.903829    1.564152
 B    -0.789831   -2.482765   -0.983976
 B     0.407677   -0.828640   -2.289465
 B     0.838727    1.557308   -1.603084
 B     0.993552    2.603960    0.630963
 B    -0.606372    1.470372    2.103552
 B    -1.055780   -0.960325    2.303184
 N     0.318214   -2.800692   -0.158813
 N     1.692749   -1.174020   -1.656884
 N     2.270731    1.338897   -1.574180
 N     2.432680    2.317791    0.787329
 N     0.566187    2.298683    1.997298
 N    -0.486264    0.263069    2.896807
 N     0.179041   -1.773470    2.298695
 B     0.803886   -2.350774    1.163648
 B     1.558536   -2.107426   -0.559038
 B     2.539768   -0.077631   -1.292971
 B     2.879145    1.447343   -0.236231
 B     1.840933    1.561919    1.901749
 B     0.764557   -0.450304    2.624833
 N     2.178321   -1.980451    0.756776
 N     3.328175    0.063072   -0.048997
 N     1.998465    0.129761    2.132073
 B     2.659615   -0.639454    1.039230
