# Supplementary material for: Modification of boron nitride nanocages by titanium doping results unexpectedly in exohedral complexes
Source: Nat Commun. 2019 Oct 28;10:4908. doi: 10.1038/s41467-019-12877-0 (PMC6961409; doi:10.1038/s41467-019-12877-0)
Supplement: Supplementary file 5 — Dataset 2 [file 41467_2019_12877_MOESM5_ESM.txt]

38
(BN)19-2 Singlet E(RB3LYP)=-1514.10312585
 N    -3.539718   -0.453737   -0.707785
 B    -2.721174    0.204912   -1.713727
 B    -3.083935    0.764587   -0.006109
 B    -2.657911   -1.530393   -0.305594
 N    -1.585165   -0.548127   -2.184006
 N    -2.698157    1.574941   -1.179376
 N    -2.395861    0.758374    1.274945
 N    -2.510150   -1.854953    1.085004
 N    -1.540097   -1.703760   -1.227493
 B    -0.335753    0.198153   -2.304960
 B    -1.364722    2.064690   -1.056460
 B    -1.188666    1.623354    1.381534
 B    -2.242687   -0.588502    1.816611
 B    -1.126575   -2.035493    1.517217
 B    -0.227710   -2.088947   -0.765070
 N     0.915981   -0.500338   -2.277059
 N    -0.319873    1.646776   -2.041572
 N    -0.862151    2.528285    0.267718
 N    -0.111735    1.255447    2.312537
 N    -1.109604   -1.047302    2.613494
 N     0.008436   -2.344261    0.680006
 N     0.911794   -1.855973   -1.643743
 B     2.177803    0.129162   -1.861793
 B     0.903387    2.201432   -1.489631
 B     0.536875    2.831431    0.008827
 B     1.250853    1.681124    2.020113
 B     0.035048   -0.204575    2.567076
 B     1.318452   -1.870894    1.209569
 B     2.203292   -1.919043   -1.030538
 N     3.136372   -0.859671   -1.410406
 N     2.172069    1.500382   -1.372840
 N     1.627086    2.510044    0.897309
 B     2.203098    0.316390    1.970453
 N     1.343512   -0.825444    2.244190
 N     2.504730   -2.058969    0.398386
 B     3.183419   -0.781600    0.051096
 B     2.490786    1.588968    0.081311
 N     3.076033    0.432608    0.806211
