# Supplementary material for: Modification of boron nitride nanocages by titanium doping results unexpectedly in exohedral complexes
Source: Nat Commun. 2019 Oct 28;10:4908. doi: 10.1038/s41467-019-12877-0 (PMC6961409; doi:10.1038/s41467-019-12877-0)
Supplement: Supplementary file 6 — Dataset 3 [file 41467_2019_12877_MOESM6_ESM.txt]

39
Ti(out)(BN)19-1 Triplet E(UB3LYP)=-2363.73099994
 B    -2.640972    0.830253   -1.223865
 N    -2.000880    0.046949   -2.306872
 N    -2.252069    2.207372   -1.072238
 N    -3.208420    0.108345   -0.108053
 B    -1.744768   -1.342363   -2.008142
 B    -0.819361    0.700191   -2.839616
 B    -1.551314    2.461901    0.183009
 B    -2.561313    0.467973    1.147827
 B    -2.623881   -1.204429    0.234834
 N    -2.104371   -2.071644   -0.769641
 N    -0.539333   -2.099337   -2.352082
 N     0.395891    0.039143   -3.188794
 N    -0.306948    3.207662   -0.048588
 N    -1.783206    1.649873    1.405382
 N    -2.291154   -0.909926    1.641301
 B    -0.741331   -2.601772   -0.967245
 B     0.617291   -1.273427   -2.567909
 B     0.935628    1.232319   -2.570464
 B     0.719844    2.837923    0.838840
 B    -0.664040    1.472358    2.341582
 B    -1.082091   -0.991384    2.375385
 N     0.359511   -2.927211   -0.132206
 N     1.808520   -1.447814   -1.731438
 N     2.151576    1.146478   -1.816235
 N     2.091491    2.285276    0.623735
 N     0.515114    2.296166    2.197026
 N    -0.497510    0.198105    3.024816
 N     0.156957   -1.801350    2.295484
 B     0.798213   -2.391206    1.179241
 B     1.611654   -2.257056   -0.542949
 B     2.504973   -0.226960   -1.387737
 B     2.540139    1.424506   -0.406948
 B     1.702818    1.530335    1.836307
 B     0.737877   -0.485037    2.655835
 N     2.174186   -2.011877    0.778735
 N     3.132933    0.096073   -0.114107
 N     1.930924    0.121298    2.099688
 B     2.567871   -0.633719    1.004674
Ti    -0.668261    2.943151   -1.978609
