# Supplementary material for: Modification of boron nitride nanocages by titanium doping results unexpectedly in exohedral complexes
Source: Nat Commun. 2019 Oct 28;10:4908. doi: 10.1038/s41467-019-12877-0 (PMC6961409; doi:10.1038/s41467-019-12877-0)
Supplement: Supplementary file 7 — Dataset 4 [file 41467_2019_12877_MOESM7_ESM.txt]

39
Ti(at)(BN)19-1 Singlet E(RB3LYP)=-2363.60983941
 B    -2.956549    0.607368   -1.333089
 N    -2.478812   -0.143003   -2.507215
 N    -2.054304    1.773702   -1.428374
 N    -3.402678    0.020530   -0.118041
 B    -1.957236   -1.409003   -2.109260
 B    -1.389728    0.842711   -2.353626
 B    -1.220596    2.016919   -0.277464
 B    -2.554877    0.400065    1.000258
 B    -2.748770   -1.302477    0.209981
 N    -2.207011   -2.143583   -0.832774
 N    -0.599489   -1.872825   -2.377318
 N     0.030018    0.594230   -2.393363
 N     0.208339    2.312804   -0.519374
 N    -1.609584    1.516697    1.062192
 N    -2.312018   -0.950130    1.569484
 B    -0.787713   -2.519200   -1.038779
 B     0.413727   -0.839006   -2.333547
 B     0.860647    1.542227   -1.613750
 B     1.025737    2.622392    0.648386
 B    -0.534750    1.476085    2.110107
 B    -1.084839   -1.002580    2.371788
 N     0.316473   -2.829514   -0.206959
 N     1.700262   -1.170801   -1.682951
 N     2.291964    1.345122   -1.604177
 N     2.463396    2.326013    0.761992
 N     0.617369    2.395995    2.039484
 N    -0.435250    0.251204    2.884746
 N     0.173682   -1.821598    2.357584
 B     0.769767   -2.392087    1.180102
 B     1.554757   -2.118696   -0.592608
 B     2.562324   -0.069260   -1.317837
 B     2.919753    1.465123   -0.269529
 B     1.875653    1.600405    1.904662
 B     0.854019   -0.507166    2.818125
 N     2.124437   -1.910796    0.737757
 N     3.377409    0.082612   -0.089730
 N     2.036255    0.161465    2.144863
 B     2.672273   -0.585297    1.010148
Ti     0.197223   -0.298406    0.882984
