# Supplementary material for: Modification of boron nitride nanocages by titanium doping results unexpectedly in exohedral complexes
Source: Nat Commun. 2019 Oct 28;10:4908. doi: 10.1038/s41467-019-12877-0 (PMC6961409; doi:10.1038/s41467-019-12877-0)
Supplement: Supplementary file 8 — Dataset 5 [file 41467_2019_12877_MOESM8_ESM.txt]

39
Ti(out)(BN)19-2 Singlet E(RB3LYP)=-2363.77683737
 N     1.661836    2.900608   -0.546376
 B     2.604256    1.781234   -0.675018
 B     1.644739    2.382504    0.838043
 B     0.366711    2.773984   -1.181422
 N     2.674684    0.798605   -1.709293
 N     2.827244    1.531955    0.774225
 N     0.471615    2.145477    1.648592
 N    -0.789261    3.141548   -0.384922
 N     0.152954    1.876497   -2.308403
 B     2.526076   -0.553765   -1.158056
 B     2.546538    0.191258    1.177851
 B     0.364373    0.801189    2.269631
 B    -0.721651    2.639131    0.998044
 B    -1.882338    2.163475   -0.372700
 B    -1.033951    1.027427   -2.330142
 N     1.605544   -1.319083   -1.990825
 N     2.790696   -0.919848    0.219823
 N     1.540763   -0.084293    2.252311
 N    -0.969271    0.206870    2.456591
 N    -2.050367    2.035350    1.084463
 N    -2.106771    1.115506   -1.327825
 N    -0.713444   -0.171200   -3.092506
 B     0.708073   -2.308941   -1.394480
 B     1.988949   -2.007075    0.736329
 B     1.305509   -1.520376    2.168447
 B    -1.097412   -1.243650    2.418324
 B    -2.030704    0.677424    1.515913
 B    -2.589245   -0.175376   -0.784712
 B    -1.275844   -1.328839   -2.493870
 N    -0.595045   -2.536930   -1.980870
 N     0.954563   -2.724172    0.001646
 N     0.016709   -2.151688    2.298719
 B    -2.186298   -1.604377    1.212205
 N    -2.693610   -0.353622    0.673700
 N    -2.467619   -1.358040   -1.614517
 B    -1.674129   -2.425195   -0.992311
 B    -0.204794   -2.734010    0.929824
 N    -1.583308   -2.671251    0.411549
Ti     1.195033    0.341640   -2.925732
