# Supplementary material for: Modification of boron nitride nanocages by titanium doping results unexpectedly in exohedral complexes
Source: Nat Commun. 2019 Oct 28;10:4908. doi: 10.1038/s41467-019-12877-0 (PMC6961409; doi:10.1038/s41467-019-12877-0)
Supplement: Supplementary file 9 — Dataset 6 [file 41467_2019_12877_MOESM9_ESM.txt]

39
Ti(at)(BN)19-2 Singlet E(RB3LYP)=-2363.45291137
 N    -3.560892   -0.477561   -0.717886
 B    -2.740811    0.187736   -1.714381
 B    -3.116932    0.744718   -0.004681
 B    -2.677844   -1.549964   -0.313966
 N    -1.602599   -0.567698   -2.196942
 N    -2.718234    1.553827   -1.174095
 N    -2.442367    0.746310    1.280765
 N    -2.535735   -1.875883    1.073168
 N    -1.550740   -1.723024   -1.236426
 B    -0.366075    0.199923   -2.256148
 B    -1.389539    2.057460   -1.024988
 B    -1.222287    1.620394    1.375124
 B    -2.278935   -0.603671    1.812135
 B    -1.153926   -2.054117    1.511146
 B    -0.248071   -2.137058   -0.770623
 N     0.900439   -0.483682   -2.120452
 N    -0.316130    1.637687   -1.989312
 N    -0.871008    2.535158    0.269719
 N    -0.114250    1.261279    2.272997
 N    -1.140428   -1.059043    2.599517
 N    -0.016333   -2.385513    0.671306
 N     0.914675   -1.883421   -1.639811
 B     2.218354    0.134760   -1.867558
 B     0.921629    2.299199   -1.511715
 B     0.585599    2.920424   -0.032222
 B     1.346143    1.720536    2.080980
 B    -0.004297   -0.199606    2.522203
 B     1.302145   -1.882269    1.182099
 B     2.225473   -1.954366   -1.044032
 N     3.152702   -0.880304   -1.430027
 N     2.203354    1.528195   -1.401931
 N     1.696774    2.532938    0.862880
 B     2.224574    0.378436    2.006264
 N     1.299983   -0.787752    2.157305
 N     2.503588   -2.080126    0.384494
 B     3.195676   -0.787961    0.045448
 B     2.662270    1.688649    0.051295
 N     3.089206    0.427257    0.775646
Ti     0.832978    0.764340    0.198724
