# Supplementary material for: Modification of boron nitride nanocages by titanium doping results unexpectedly in exohedral complexes
Source: Nat Commun. 2019 Oct 28;10:4908. doi: 10.1038/s41467-019-12877-0 (PMC6961409; doi:10.1038/s41467-019-12877-0)
Supplement: Supplementary file 10 — Dataset 7 [file 41467_2019_12877_MOESM10_ESM.txt]

39
Ti(out)(BN)19-3 Singlet E(RB3LYP)=-2363.77635149
 N    -0.860070   -0.897267    2.999624
 B    -1.242719    0.532245    2.929759
 B     0.461478   -0.276645    2.915403
 B    -1.168100   -1.684885    1.830153
 N    -2.302424    1.151824    2.223616
 N     0.082657    1.133437    3.117348
 N     1.592535   -0.742080    2.143946
 N    -0.076321   -2.377416    1.133015
 N    -2.422725   -1.464115    1.111053
 B    -1.791219    1.964070    1.122632
 B     0.560856    1.896382    1.973334
 B     2.399196    0.362246    1.661865
 B     1.276947   -1.755902    1.136162
 B    -0.289145   -2.727683   -0.256938
 B    -2.481426   -1.646166   -0.338238
 N    -2.774661    1.885997    0.061221
 N    -0.369507    2.277445    0.886021
 N     1.978244    1.779642    1.707723
 N     3.164506    0.378981    0.425325
 N     2.048629   -1.813580   -0.141295
 B     1.087304   -2.365113   -1.087030
 N    -1.424181   -2.321114   -1.062352
 N    -3.372340   -0.652820   -0.932427
 B    -2.256417    1.664844   -1.253744
 B     0.094917    2.200991   -0.519481
 B     2.351963    1.612615    0.317027
 B     2.777379   -0.608215   -0.558674
 N     0.675402   -1.752889   -2.345844
 B    -0.792797   -1.544631   -2.162241
 B    -2.626909    0.144931   -1.881515
 N    -0.869285    1.934630   -1.592323
 N     1.529906    1.965480   -0.813515
 N     2.617328   -0.123138   -1.921461
 B     1.426639   -0.572717   -2.651621
 N    -1.420093   -0.298010   -2.583849
 B    -0.494143    0.867238   -2.551214
 B     1.807414    1.115474   -1.952017
 N     0.855112    0.738682   -2.996316
Ti    -3.405291    0.196291    0.862608
