# Supplementary material for: Modification of boron nitride nanocages by titanium doping results unexpectedly in exohedral complexes
Source: Nat Commun. 2019 Oct 28;10:4908. doi: 10.1038/s41467-019-12877-0 (PMC6961409; doi:10.1038/s41467-019-12877-0)
Supplement: Supplementary file 11 — Dataset 8 [file 41467_2019_12877_MOESM11_ESM.txt]

39
Ti(out)(BN)19-4 Singlet E(RB3LYP)=-2363.77506965
 N     3.395618   -0.074462   -0.022211
 B     2.851614   -1.022968    0.983330
 B     2.836214    0.873678    0.943372
 B     2.658760   -0.089864   -1.253500
 N     2.178817   -2.257159    0.775065
 N     2.539174   -0.043526    2.049576
 N     2.102948    2.059922    0.643874
 N     1.854490    1.078436   -1.701010
 N     2.260427   -1.373989   -1.845514
 B     0.850862   -2.270050    1.364872
 B     1.146458   -0.037351    2.454059
 B     0.945708    2.243933    1.513277
 B     1.504004    2.101320   -0.713091
 B     0.796848    0.582384   -2.606925
 B     0.979482   -1.119597   -2.537572
 N    -0.035377   -2.971673    0.448845
 N     0.388790   -1.303060    2.376024
 N     0.422993    1.246456    2.433103
 B    -0.310524    2.747123    0.558734
 N     0.196257    2.799782   -0.807756
 N    -0.400787    1.326054   -2.843310
 N     0.017650   -2.166169   -2.269750
 B    -1.428872   -2.569664    0.422219
 B    -1.039235   -1.190791    2.415139
 B    -1.032487    1.202600    2.117638
 N    -1.511778    2.040942    0.981277
 B    -0.722076    2.248881   -1.747247
 B    -1.678519    0.728185   -2.392502
 B    -1.340259   -1.829295   -1.987651
 N    -2.113353   -2.287920   -0.825878
 N    -1.996372   -1.964263    1.618201
 N    -1.797077    0.067509    2.525386
 B    -2.285089    1.371574   -0.075084
 N    -2.083438    1.800733   -1.446921
 N    -2.138733   -0.607836   -2.281646
 B    -2.635063   -0.920626   -0.932635
 B    -2.499490   -0.596157    1.422091
 N    -2.834845    0.013567    0.157028
Ti     1.361633   -2.801104   -0.958018
