# Supplementary material for: Modification of boron nitride nanocages by titanium doping results unexpectedly in exohedral complexes
Source: Nat Commun. 2019 Oct 28;10:4908. doi: 10.1038/s41467-019-12877-0 (PMC6961409; doi:10.1038/s41467-019-12877-0)
Supplement: Supplementary file 12 — Dataset 9 [file 41467_2019_12877_MOESM12_ESM.txt]

39
Ti(out)(BN)19-5 Singlet E(RB3LYP)=-2363.77135782
 N     0.182676   -1.717074   -2.883342
 B     1.224407   -2.119768   -1.927663
 B     0.966443   -0.468281   -2.796718
 B    -1.157712   -1.541941   -2.359504
 N     1.089618   -2.887040   -0.736767
 N     2.147645   -0.975899   -2.109861
 N     0.437777    0.870245   -2.682343
 N    -1.858218   -0.320991   -2.722075
 N    -1.604612   -2.240603   -1.160478
 B     1.600425   -2.177873    0.430486
 B     2.450004   -0.250105   -0.901090
 B     1.053517    1.693049   -1.634233
 B    -1.012869    0.881117   -2.701411
 B    -2.430506    0.426275   -1.594885
 B    -2.303698   -1.485933   -0.123903
 N     0.706119   -2.444237    1.554375
 N     2.491113   -1.009671    0.369679
 N     2.227204    1.204155   -0.870232
 N     0.244056    2.732716   -0.954963
 N    -1.871225    1.751770   -1.889314
 N    -2.701061   -0.079322   -0.282576
 N    -2.051093   -2.127654    1.159371
 B     0.574848   -1.439761    2.604962
 B     2.467232   -0.232083    1.574977
 B     2.179971    1.911230    0.418421
 B     0.805900    2.862673    0.365355
 B    -1.170956    2.330783   -0.785237
 B    -2.342045    0.810790    0.847110
 B    -1.858441   -1.179574    2.203570
 N    -0.718390   -1.041470    3.119383
 N     1.670478   -0.505534    2.771834
 N     2.493410    1.228790    1.642433
 B    -0.399250    2.305158    1.427638
 N    -1.591473    2.049924    0.601925
 N    -2.287262    0.237360    2.168619
 B    -0.986552    0.379252    2.821134
 B     1.350732    0.914274    2.537214
 N    -0.024019    1.420698    2.540243
Ti    -0.596793   -3.126976    0.265820
