# Supplementary material for: Modification of boron nitride nanocages by titanium doping results unexpectedly in exohedral complexes
Source: Nat Commun. 2019 Oct 28;10:4908. doi: 10.1038/s41467-019-12877-0 (PMC6961409; doi:10.1038/s41467-019-12877-0)
Supplement: Supplementary file 13 — Dataset 10 [file 41467_2019_12877_MOESM13_ESM.txt]

39
Ti(out)(BN)19-6 Singlet E(RB3LYP)=-2363.76712073
 N    -0.214387   -2.880317   -1.490795
 B     1.231310   -2.590950   -1.596066
 B    -0.247696   -1.767425   -2.439573
 B    -0.845776   -2.552868   -0.236056
 N     2.206172   -2.570679   -0.558415
 N     1.188043   -1.677653   -2.757021
 N    -1.189371   -0.667439   -2.446883
 N    -2.011722   -1.658907   -0.250160
 N    -0.127404   -2.730126    1.023953
 B     2.668582   -1.211354   -0.374976
 B     1.650379   -0.327740   -2.472379
 B    -0.568025    0.574936   -2.867050
 B    -2.030126   -0.561120   -1.251641
 B    -2.379871   -1.010863    0.991099
 B    -0.413558   -1.857934    2.155153
 N     2.815693   -0.922539    1.045491
 N     2.436887   -0.066568   -1.263915
 N     0.886322    0.763762   -3.028658
 N    -0.920858    1.898319   -2.377535
 N    -2.500448    0.771595   -0.768575
 B    -2.712677    0.573352    0.659000
 N    -1.624287   -1.057761    2.228478
 N     0.840512   -1.552983    2.854107
 B     2.426450    0.475601    1.242936
 B     2.114851    1.061012   -0.374944
 B     0.528936    1.834250   -2.104061
 B    -1.700422    1.934570   -1.166542
 N    -2.139276    1.368330    1.741023
 B    -1.426024    0.370882    2.596588
 B     0.913055   -0.146810    3.087792
 N     1.847539    0.850686    2.495709
 N     1.152101    2.085920   -0.808059
 N    -1.227241    2.850173   -0.145178
 B    -1.288416    2.412986    1.241557
 N    -0.230013    0.763778    3.294560
 B     0.634471    1.673174    2.504464
 B     0.218883    2.677888    0.138986
 N     0.126425    2.648232    1.608423
Ti     1.775703   -2.500723    1.402933
