# Supplementary material for: Modification of boron nitride nanocages by titanium doping results unexpectedly in exohedral complexes
Source: Nat Commun. 2019 Oct 28;10:4908. doi: 10.1038/s41467-019-12877-0 (PMC6961409; doi:10.1038/s41467-019-12877-0)
Supplement: Supplementary file 14 — Dataset 11 [file 41467_2019_12877_MOESM14_ESM.txt]

39
Ti(out)(BN)19-7 Singlet E(RB3LYP)=-2363.76740719
 B     1.799718    0.679471    2.564399
 B     0.225231    1.070383    3.013411
 N     2.504156    1.734779    1.890052
 N     1.746823   -0.669458    2.031712
 N    -0.587303   -0.089978    2.697809
 N    -0.180816    2.401538    2.655459
 B     2.568248    1.570481    0.440351
 B     2.228640   -0.885037    0.663086
 B     0.347480   -1.127159    2.200959
 B    -1.724938    0.096747    1.790720
 B    -1.023540    2.462634    1.464248
 N     2.177487    2.837820   -0.154097
 N     2.442067    0.274051   -0.227452
 N     2.017867   -2.185697    0.090466
 N    -0.147627   -2.308472    1.493432
 N    -2.417812   -1.084127    1.355276
 N    -1.825091    1.333814    0.989231
 N    -0.476513    3.497157    0.602427
 B     1.225817    2.687298   -1.213540
 B     1.731282    0.241976   -1.525011
 B     1.352328   -2.195073   -1.206506
 B     0.720003   -2.780367    0.431006
 B    -1.533351   -2.220943    1.073434
 B    -2.569892   -1.220919   -0.088100
 B    -1.953893    1.157170   -0.474364
 B    -0.356839    3.080574   -0.762495
 N     1.127532    1.480299   -2.022568
 N     1.245688   -1.050395   -2.079282
 N     0.287913   -3.178549   -0.915486
 N    -2.054098   -2.596917   -0.247846
 N    -2.427943   -0.137984   -1.031777
 N    -1.211242    2.061168   -1.355768
 B    -0.322213    1.329438   -2.287971
 B    -0.046116   -1.012340   -2.743522
 B    -1.045615   -2.737555   -1.282537
 B    -1.774223   -0.583095   -2.250734
 N    -0.807417    0.208893   -3.013568
 N    -1.178835   -1.914365   -2.466768
Ti     1.255046    3.251182    1.570057
