# Supplementary material for: Modification of boron nitride nanocages by titanium doping results unexpectedly in exohedral complexes
Source: Nat Commun. 2019 Oct 28;10:4908. doi: 10.1038/s41467-019-12877-0 (PMC6961409; doi:10.1038/s41467-019-12877-0)
Supplement: Supplementary file 15 — Dataset 12 [file 41467_2019_12877_MOESM15_ESM.txt]

24
(BN)12-1 Singlet E(RB3LYP)=-956.264181062
 B    -2.173732   -0.179287    0.180004
 N    -1.988735    1.271232    0.436118
 N    -1.738777   -0.685544    1.506034
 N    -1.971962   -0.841923   -1.078998
 B    -1.061880    1.847481   -0.498649
 B    -1.281554    0.722197    1.620272
 B    -0.623736   -1.582708    1.376902
 B    -0.807526   -1.760764   -1.018820
 B    -1.021219   -0.087368   -1.933749
 N    -0.757918    1.323081   -1.853736
 N     0.285237    2.377283   -0.169494
 N     0.000783    1.151693    2.106074
 N     0.757918   -1.323081    1.853736
 N    -0.285237   -2.377283    0.169494
 N    -0.000783   -1.151693   -2.106074
 B     0.623736    1.582708   -1.376902
 B     0.807526    1.760764    1.018820
 B     1.021219    0.087368    1.933749
 B     1.061880   -1.847481    0.498649
 B     1.281554   -0.722197   -1.620272
 N     1.738777    0.685544   -1.506034
 N     1.971962    0.841923    1.078998
 N     1.988735   -1.271232   -0.436118
 B     2.173732    0.179287   -0.180004
