# Supplementary material for: Modification of boron nitride nanocages by titanium doping results unexpectedly in exohedral complexes
Source: Nat Commun. 2019 Oct 28;10:4908. doi: 10.1038/s41467-019-12877-0 (PMC6961409; doi:10.1038/s41467-019-12877-0)
Supplement: Supplementary file 16 — Dataset 13 [file 41467_2019_12877_MOESM16_ESM.txt]

24
(BN)12-2 Singlet E(RB3LYP)=-955.987500863
 N    -2.901215   -0.029282    0.037873
 B    -2.045969   -0.859427   -0.803501
 B    -2.024952    0.956898   -0.638468
 B    -2.156788   -0.116961    1.283743
 N    -1.205327   -1.815839   -0.082592
 N    -1.543742    0.123679   -1.772575
 N    -1.181711    1.874560    0.140672
 B    -1.136026    1.203481    1.472852
 N    -1.187133   -1.213668    1.305728
 B     0.095010   -1.945374   -0.643870
 B    -0.093902    0.101353   -1.957729
 B     0.126265    2.051074   -0.446640
 N     0.137632    0.797206    2.070124
 B     0.126859   -0.674497    1.729653
 N     1.352705   -2.127941    0.083615
 N     0.593966   -1.198289   -1.838517
 N     0.630510    1.340525   -1.653049
 N     1.379249    2.173113    0.308926
 B     1.377779    1.265815    1.454821
 N     1.395501   -1.268522    1.304932
 B     1.761297   -1.149258   -0.954942
 B     1.791833    1.217413   -0.762627
 B     2.216108   -0.111724    0.981282
 N     2.505127   -0.013696   -0.464661
