# Supplementary material for: Modification of boron nitride nanocages by titanium doping results unexpectedly in exohedral complexes
Source: Nat Commun. 2019 Oct 28;10:4908. doi: 10.1038/s41467-019-12877-0 (PMC6961409; doi:10.1038/s41467-019-12877-0)
Supplement: Supplementary file 17 — Dataset 14 [file 41467_2019_12877_MOESM17_ESM.txt]

25
Ti(out)(BN)12-1 Singlet E(RB3LYP)=-1805.63467342
 B    -2.277463    0.174708    0.419597
 N    -1.943993    1.611771    0.539097
 N    -1.940029   -0.229079    1.827423
 N    -2.144482   -0.686563   -0.728033
 B    -0.984208    1.966400   -0.458782
 B    -1.282274    1.089410    1.753582
 B    -1.034917   -1.343213    1.608609
 B    -0.452131   -2.376223   -1.366439
 B    -1.106216   -0.179889   -1.662737
 N    -0.766315    1.241434   -1.723159
 N     0.403007    2.438750   -0.217530
 N     0.083505    1.334078    2.116965
 N     0.422503   -1.210879    1.645093
 N     0.015853   -2.903286   -0.163484
 N    -0.069785   -1.171726   -2.079944
 B     0.643011    1.533916   -1.375484
 B     0.909465    1.834003    0.988643
 B     0.915768    0.140424    1.838967
 B     0.928284   -1.947261    0.446651
 B     1.231897   -0.743668   -1.612174
 N     1.746014    0.635559   -1.532225
 N     1.974142    0.799254    1.047566
 N     1.920852   -1.311353   -0.420527
 B     2.154741    0.118727   -0.198950
Ti    -1.964448   -2.581181   -0.027228
