# Supplementary material for: Modification of boron nitride nanocages by titanium doping results unexpectedly in exohedral complexes
Source: Nat Commun. 2019 Oct 28;10:4908. doi: 10.1038/s41467-019-12877-0 (PMC6961409; doi:10.1038/s41467-019-12877-0)
Supplement: Supplementary file 18 — Dataset 15 [file 41467_2019_12877_MOESM18_ESM.txt]

25
Ti(at)(BN)12-1 Singlet E(RB3LYP)=-1805.44119373
 B    -2.285354   -0.201138    0.092114
 N    -2.048186    1.248118    0.341010
 N    -1.802667   -0.705099    1.407838
 N    -2.045104   -0.864109   -1.178305
 B    -1.146407    1.848271   -0.623409
 B    -1.336044    0.739714    1.595761
 B    -0.706173   -1.646710    1.285162
 B    -0.900352   -1.822863   -1.140030
 B    -1.115985   -0.112076   -2.074235
 N    -0.857766    1.312715   -2.006479
 N     0.214757    2.351189   -0.271434
 N    -0.031321    1.161726    2.068091
 N     0.681680   -1.356337    1.753224
 N    -0.382133   -2.460548    0.054126
 N    -0.087297   -1.189961   -2.226951
 B     0.539772    1.602525   -1.520729
 B     0.874296    1.958795    1.075710
 B     1.108965    0.095114    2.092438
 B     0.986072   -1.940510    0.414339
 B     1.214500   -0.753246   -1.727834
 N     1.645584    0.666000   -1.552105
 N     2.005156    0.884403    1.089533
 N     1.888167   -1.265055   -0.497003
 B     2.297304    0.216770   -0.201293
Ti     0.328535    0.232310    0.280460
