# Supplementary material for: Modification of boron nitride nanocages by titanium doping results unexpectedly in exohedral complexes
Source: Nat Commun. 2019 Oct 28;10:4908. doi: 10.1038/s41467-019-12877-0 (PMC6961409; doi:10.1038/s41467-019-12877-0)
Supplement: Supplementary file 19 — Dataset 16 [file 41467_2019_12877_MOESM19_ESM.txt]

25
Ti(out)(BN)12-2 Singlet E(RB3LYP)=-1805.64039001
 N    -0.871723    0.746654   -2.420578
 B    -0.936387   -0.665951   -2.020435
 B     0.551304    0.482118   -2.069557
 B    -1.237704    1.671005   -1.363895
 N    -1.893791   -1.298443   -1.153722
 N     0.521820   -0.980198   -2.036699
 N     1.304694    1.360055   -1.173012
 B     0.211495    2.193835   -0.620121
 N    -2.183543    1.389077   -0.282900
 B    -1.258990   -2.198644   -0.237101
 B     1.038303   -1.579934   -0.810615
 B     2.041103    0.610798   -0.173278
 N    -0.021325    2.302121    0.813488
 B    -1.350579    1.625254    0.892495
 N    -1.710230   -2.056888    1.165988
 N     0.169488   -2.483613   -0.057476
 N     2.079481   -0.868930   -0.080684
 N     2.071369    0.931193    1.265644
 B     0.823965    1.517191    1.707820
 N    -1.540785    0.544351    1.869142
 B    -0.232409   -1.982447    1.278920
 B     1.702879   -0.509554    1.289746
 B    -0.176322    0.267362    2.297384
 N     0.526089   -0.997331    2.024881
Ti    -2.562633   -0.417601    0.523739
