# Supplementary material for: Modification of boron nitride nanocages by titanium doping results unexpectedly in exohedral complexes
Source: Nat Commun. 2019 Oct 28;10:4908. doi: 10.1038/s41467-019-12877-0 (PMC6961409; doi:10.1038/s41467-019-12877-0)
Supplement: Supplementary file 20 — Dataset 17 [file 41467_2019_12877_MOESM20_ESM.txt]

25
Ti(at)(BN)12-2 Triplet E(UB3LYP)=-1805.33586272
 N    -2.441506   -0.286616    0.119865
 B    -2.090359   -1.028796   -1.127984
 B    -1.887525    0.863448   -0.623192
 B    -1.916354   -0.157099    1.580632
 N    -1.710380   -2.350115   -1.482578
 N    -1.539191    0.205250   -1.901058
 N    -1.084488    1.837308    0.114030
 B    -1.102012    1.327239    1.561660
 N    -1.002062   -1.138866    2.134186
 B    -0.467042   -2.099798   -1.755627
 B    -0.088689    0.168252   -2.077340
 B     0.192886    2.115868   -0.524358
 N     0.245749    1.046066    2.118828
 B     0.247490   -0.532111    2.416013
 N     1.220557   -1.964966    0.449758
 N     0.619414   -1.205119   -1.879353
 N     0.675658    1.354303   -1.730984
 N     1.464412    2.296107    0.172572
 B     1.469910    1.467423    1.405571
 N     1.528031   -1.058227    1.577747
 B     1.658822   -1.243960   -0.741000
 B     1.832473    1.238534   -0.830912
 B     2.292156    0.061540    1.067662
 N     2.425672   -0.029679   -0.421648
Ti    -0.067273   -0.335327    0.417325
