# Supplementary material for: Modification of boron nitride nanocages by titanium doping results unexpectedly in exohedral complexes
Source: Nat Commun. 2019 Oct 28;10:4908. doi: 10.1038/s41467-019-12877-0 (PMC6961409; doi:10.1038/s41467-019-12877-0)
Supplement: Supplementary file 21 — Dataset 18 [file 41467_2019_12877_MOESM21_ESM.txt]

26
(BN)13-1 Singlet E(RB3LYP)=-1035.89177807
 B    -2.144179    2.017831    0.017549
 N    -2.514538    1.007238   -0.969912
 N    -1.102803    2.777950   -0.696318
 N    -1.544571    1.827665    1.341236
 B    -2.315706   -0.299098   -0.425325
 B    -1.171215    1.495453   -1.443045
 B    -0.393219    2.304905    0.508669
 B    -1.336010    0.419784    1.705553
 N    -2.060045   -0.639055    0.999490
 N    -1.536946   -1.352223   -1.073929
 N    -0.032850    0.628675   -1.677096
 N     0.906357    1.679944    0.466006
 N    -0.031202    0.093891    2.268065
 B    -1.142280   -1.586999    0.338769
 B    -0.314719   -0.847358   -1.692496
 B     1.166968    0.962077   -0.823928
 B     1.094953    0.739179    1.565725
 B     0.720694   -1.046820    1.729360
 N     0.178915   -2.018808    0.770728
 N     0.797476   -1.777928   -1.729985
 N     2.370336    0.163405   -0.937636
 N     2.038492   -0.381918    1.566706
 B     1.102423   -2.269845   -0.350050
 B     2.085705   -1.189873   -1.428207
 B     2.599465   -0.678676    0.285934
 N     2.568535   -2.028776   -0.316668
