# Supplementary material for: Modification of boron nitride nanocages by titanium doping results unexpectedly in exohedral complexes
Source: Nat Commun. 2019 Oct 28;10:4908. doi: 10.1038/s41467-019-12877-0 (PMC6961409; doi:10.1038/s41467-019-12877-0)
Supplement: Supplementary file 22 — Dataset 19 [file 41467_2019_12877_MOESM22_ESM.txt]

26
(BN)13-2 Singlet E(RB3LYP)=-1035.63970143
 B     0.140298    2.094172   -1.878637
 B    -1.273725    1.265473   -1.989321
 N     0.782111    0.795545   -2.064252
 N     0.204176    2.852794   -0.652781
 N    -1.992664    1.429483   -0.721770
 N    -0.569365    0.028429   -2.366721
 B     1.525294    0.183097   -0.964093
 B     0.738494    2.042526    0.443641
 B    -1.034150    2.297287    0.001755
 B    -2.154192    0.174015   -0.027225
 B    -0.750333   -1.147056   -1.531729
 N     1.716227   -1.266475   -0.977882
 N     1.682868    0.929812    0.317399
 N    -0.463363    1.975077    1.307389
 N    -1.869478   -0.112632    1.393422
 N    -1.885722   -1.167931   -0.595066
 N     0.367604   -2.039852   -1.276988
 B     1.985886   -1.979543    0.267817
 B     1.639083    0.054468    1.491024
 B    -0.722327    0.655761    1.865454
 B    -1.442527   -1.396221    0.800167
 B     0.492636   -2.633455    0.065045
 N     2.100990   -1.333725    1.553114
 N     0.450798   -0.042588    2.370503
 N    -0.335086   -2.228886    1.206049
 B     0.655465   -1.431606    1.966638
