# Supplementary material for: Modification of boron nitride nanocages by titanium doping results unexpectedly in exohedral complexes
Source: Nat Commun. 2019 Oct 28;10:4908. doi: 10.1038/s41467-019-12877-0 (PMC6961409; doi:10.1038/s41467-019-12877-0)
Supplement: Supplementary file 23 — Dataset 20 [file 41467_2019_12877_MOESM23_ESM.txt]

27
Ti(out)(BN)13-1 Singlet E(RB3LYP)=-1885.32632326
 B    -2.171340    1.978311    0.059256
 N    -2.491176    0.989319   -0.953260
 N    -1.193287    2.845940   -0.634905
 N    -1.549384    1.779569    1.359648
 B    -2.121421   -0.368264   -0.589273
 B    -1.215729    1.610705   -1.451998
 B    -0.433449    2.332930    0.519090
 B    -1.205957    0.391465    1.656637
 N    -1.701694   -0.712974    0.800130
 N    -1.615452   -1.210880   -1.663818
 N    -0.048070    0.824693   -1.790591
 N     0.874767    1.713047    0.430045
 N     0.052566    0.214996    2.372923
 B    -0.882308   -1.923266    0.708836
 B    -0.348689   -0.604006   -2.075984
 B     1.107387    0.991382   -0.865428
 B     1.129210    0.821904    1.551687
 B     0.866782   -0.949884    2.046397
 N     0.350214   -2.157246    1.437294
 N     0.678480   -1.631631   -2.205302
 N     2.200194    0.050210   -0.938725
 N     2.111542   -0.268273    1.617373
 B     1.046572   -2.686049    0.238673
 B     1.804956   -1.305581   -1.389692
 B     2.460361   -0.708186    0.301613
 N     2.290476   -2.078951   -0.220950
Ti    -0.583544   -2.853474   -1.333987
