# Supplementary material for: Modification of boron nitride nanocages by titanium doping results unexpectedly in exohedral complexes
Source: Nat Commun. 2019 Oct 28;10:4908. doi: 10.1038/s41467-019-12877-0 (PMC6961409; doi:10.1038/s41467-019-12877-0)
Supplement: Supplementary file 24 — Dataset 21 [file 41467_2019_12877_MOESM24_ESM.txt]

27
Ti(at)(BN)13-1 Triplet E(UB3LYP)=-1885.11209243
 B    -2.171567    2.040871    0.074460
 N    -2.410105    1.115967   -1.033703
 N    -1.184320    2.983315   -0.472925
 N    -1.586580    1.799913    1.423615
 B    -2.178210   -0.260174   -0.586620
 B    -1.075734    1.856677   -1.446980
 B    -0.447378    2.399072    0.646897
 B    -1.287125    0.426079    1.741447
 N    -1.852357   -0.589869    0.854646
 N    -1.598587   -1.593908   -1.076912
 N     0.150397    1.290223   -1.846645
 N     0.872710    1.731189    0.554494
 N     0.001326    0.096025    2.372463
 B    -1.189544   -1.818702    0.405581
 B    -0.604693   -1.803916   -2.140521
 B     1.236405    1.322405   -0.925162
 B     1.112015    0.771810    1.634170
 B     0.758119   -1.037415    1.808215
 N     0.223242   -2.085862    0.871709
 N     0.765007   -2.082113   -1.640237
 N     2.198115    0.142198   -0.943731
 N     2.075099   -0.348148    1.609584
 B     1.194413   -2.393083   -0.209167
 B     2.013375   -1.284008   -1.416233
 B     2.553425   -0.656316    0.285059
 N     2.639598   -2.021939   -0.289113
Ti     0.055971   -0.369243   -0.487347
