# Supplementary material for: Modification of boron nitride nanocages by titanium doping results unexpectedly in exohedral complexes
Source: Nat Commun. 2019 Oct 28;10:4908. doi: 10.1038/s41467-019-12877-0 (PMC6961409; doi:10.1038/s41467-019-12877-0)
Supplement: Supplementary file 25 — Dataset 22 [file 41467_2019_12877_MOESM25_ESM.txt]

27
Ti(out)(BN)13-2 Singlet E(RB3LYP)=-1885.38808838 
 B     0.298800    1.888477   -1.856328
 B    -1.166849    1.017772   -1.995192
 N     1.429617    1.003377   -2.045279
 N     0.205388    2.744904   -0.686383
 N    -1.915346    1.319700   -0.745448
 N    -1.017166   -0.329301   -2.501539
 B     2.061819    0.496546   -0.830239
 B     0.764364    2.091372    0.507348
 B    -1.004703    2.209265   -0.023920
 B    -2.248087    0.155168    0.040928
 B    -1.301185   -1.406086   -1.549064
 N     2.304886   -0.929961   -1.026288
 N     1.823194    1.094189    0.508904
 N    -0.470762    1.993428    1.321785
 N    -1.874024   -0.083760    1.451917
 N    -2.216158   -1.236672   -0.441351
 N    -0.131095   -2.284678   -1.471190
 B     1.967411   -1.795097    0.085080
 B     1.667046    0.098522    1.557463
 B    -0.710624    0.676814    1.894693
 B    -1.543723   -1.398369    0.859490
 B     0.420549   -2.486439   -0.148906
 N     2.046545   -1.319251    1.455498
 N     0.451670   -0.042977    2.394816
 N    -0.338909   -2.160184    1.088521
 B     0.630744   -1.400878    1.878541
Ti     0.889373   -0.876079   -2.427656
