# Supplementary material for: Modification of boron nitride nanocages by titanium doping results unexpectedly in exohedral complexes
Source: Nat Commun. 2019 Oct 28;10:4908. doi: 10.1038/s41467-019-12877-0 (PMC6961409; doi:10.1038/s41467-019-12877-0)
Supplement: Supplementary file 26 — Dataset 23 [file 41467_2019_12877_MOESM26_ESM.txt]

27
Ti(at)(BN)13-2 Singlet E(RB3LYP)=-1884.91044109
 B     0.060175    2.086614   -1.932285
 B    -1.349101    1.337753   -2.055315
 N     0.822170    0.764568   -2.077114
 N     0.146062    2.753068   -0.605823
 N    -2.155224    1.478089   -0.722397
 N    -0.550794    0.002027   -2.344433
 B     1.631824    0.100053   -1.004348
 B     0.860337    2.157440    0.530121
 B    -1.179314    2.448968    0.094905
 B    -2.359325    0.194549   -0.049726
 B    -0.704167   -1.217769   -1.544296
 N     1.798345   -1.361821   -0.995970
 N     1.736653    0.916765    0.344766
 N    -0.453017    1.998902    1.377546
 N    -1.833683   -0.083262    1.356483
 N    -1.867154   -1.177561   -0.598152
 N     0.410092   -2.114753   -1.261486
 B     2.009752   -2.045539    0.278647
 B     1.663658    0.021284    1.513535
 B    -0.701843    0.675397    1.953315
 B    -1.410386   -1.395007    0.788849
 B     0.519078   -2.687232    0.090798
 N     2.093477   -1.363750    1.554161
 N     0.474437   -0.061971    2.434176
 N    -0.323547   -2.242801    1.219045
 B     0.658550   -1.448491    1.994478
Ti    -0.334284    0.692913   -0.324316
