# Supplementary material for: Modification of boron nitride nanocages by titanium doping results unexpectedly in exohedral complexes
Source: Nat Commun. 2019 Oct 28;10:4908. doi: 10.1038/s41467-019-12877-0 (PMC6961409; doi:10.1038/s41467-019-12877-0)
Supplement: Supplementary file 27 — Dataset 24 [file 41467_2019_12877_MOESM27_ESM.txt]

28
(BN)14-1 Singlet E(RB3LYP)=-1115.65525418
 B     1.181214    2.681592   -0.689294
 N     1.423750    1.703386   -1.728136
 N     2.264441    2.395181    0.283793
 N     0.017855    2.808756    0.162279
 B     0.344228    0.750886   -1.943041
 B     2.238095    1.194792   -0.567880
 B     1.034011    2.141475    1.051048
 B    -1.037191    1.836823   -0.085358
 N    -0.995583    0.938311   -1.289040
 N     0.812226   -0.591410   -2.270024
 N     2.129497   -0.171118   -0.077832
 N     0.746578    0.915986    1.781297
 N    -1.715192    1.395427    1.128379
 B    -1.798017   -0.279358   -1.173871
 B    -0.005618   -1.711904   -1.825287
 B     1.595764   -1.059309   -1.100140
 B     1.382854   -0.313227    1.211670
 B    -0.685495    0.734121    1.967399
 B    -2.220586    0.029340    1.153321
 N    -2.620062   -0.690406   -0.012602
 N    -1.417389   -1.635950   -1.630127
 N     0.962767   -2.369653   -0.906535
 N     0.834454   -1.610474    1.562196
 N    -1.398326   -0.513528    2.268356
 B    -1.836040   -1.927000   -0.239063
 B     0.411542   -2.438342    0.408853
 B    -0.626806   -1.622003    1.804887
 N    -1.022974   -2.592394    0.754754
