# Supplementary material for: Modification of boron nitride nanocages by titanium doping results unexpectedly in exohedral complexes
Source: Nat Commun. 2019 Oct 28;10:4908. doi: 10.1038/s41467-019-12877-0 (PMC6961409; doi:10.1038/s41467-019-12877-0)
Supplement: Supplementary file 28 — Dataset 25 [file 41467_2019_12877_MOESM28_ESM.txt]

28
(BN)14-2 Singlet E(RB3LYP)=-1115.39237680 
 B     2.302018   -1.027780    0.809364
 B     2.302027   -1.027878   -0.809215
 N     1.270631   -2.075345    0.786769
 N     2.103507    0.330966    1.283159
 N     2.103521    0.330812   -1.283172
 N     1.270641   -2.075442   -0.786510
 B    -0.000136   -1.743455    1.400448
 B     0.943236    0.433407    2.134777
 B     1.948248    1.118669   -0.000055
 B     0.943261    0.433153   -2.134817
 B    -0.000119   -1.743622   -1.400242
 N    -1.270944   -2.075161    0.786755
 N    -0.000063   -0.674251    2.407739
 N     0.000101    1.563796    2.212675
 N     1.123664    2.308564   -0.000130
 N     0.000127    1.563533   -2.212860
 N    -0.000035   -0.674538   -2.407660
 N    -1.270934   -2.075255   -0.786524
 B    -2.302178   -1.027444    0.809337
 B    -0.943198    0.433545    2.134766
 B     0.000159    2.245687    0.963366
 B     0.000169    2.245573   -0.963633
 B    -0.943173    0.433291   -2.134829
 B    -2.302169   -1.027541   -0.809242
 N    -2.103474    0.331273    1.283135
 N    -1.123327    2.308728   -0.000143
 N    -2.103458    0.331120   -1.283197
 B    -1.948085    1.118954   -0.000078
