# Supplementary material for: Modification of boron nitride nanocages by titanium doping results unexpectedly in exohedral complexes
Source: Nat Commun. 2019 Oct 28;10:4908. doi: 10.1038/s41467-019-12877-0 (PMC6961409; doi:10.1038/s41467-019-12877-0)
Supplement: Supplementary file 29 — Dataset 26 [file 41467_2019_12877_MOESM29_ESM.txt]

29
Ti(out)(BN)14-1 Triplet E(UB3LYP)=-1965.10433691
 B     1.170978    2.424580   -0.910404
 N     1.041995    1.964965   -2.241162
 N     2.253865    2.026902    0.058242
 N     0.097879    2.638822    0.069792
 B    -0.005096    0.943198   -2.238472
 B     2.738259    0.705230   -0.228163
 B     1.059105    1.929776    0.923526
 B    -1.080235    1.809507   -0.115070
 N    -1.210375    1.007012   -1.352135
 N     0.507751   -0.344456   -2.713708
 N     2.552400   -0.416865    0.649411
 N     0.717522    0.849775    1.841514
 N    -1.726836    1.368994    1.119170
 B    -1.889627   -0.260313   -1.194522
 B     0.072186   -1.399562   -1.838248
 B     2.156477   -0.960193   -0.624756
 B     1.440870   -0.419590    1.614540
 B    -0.728144    0.702630    1.975733
 B    -2.262670    0.005981    1.139011
 N    -2.667414   -0.723069   -0.020415
 N    -1.353345   -1.570499   -1.622977
 N     1.029897   -1.875618   -0.793371
 N     0.780578   -1.692547    1.793247
 N    -1.465902   -0.537032    2.275477
 B    -1.797380   -1.899093   -0.266620
 B     0.433448   -2.267369    0.470082
 B    -0.690469   -1.668098    1.869009
 N    -0.989453   -2.560271    0.722169
Ti     2.303573    0.442698   -2.553789
