# Supplementary material for: Modification of boron nitride nanocages by titanium doping results unexpectedly in exohedral complexes
Source: Nat Commun. 2019 Oct 28;10:4908. doi: 10.1038/s41467-019-12877-0 (PMC6961409; doi:10.1038/s41467-019-12877-0)
Supplement: Supplementary file 30 — Dataset 27 [file 41467_2019_12877_MOESM30_ESM.txt]

29
Ti(at)(BN)14-1 Triplet E(UB3LYP)=-1964.89228686
 B     1.260937    2.681903   -0.731486
 N     1.719896    1.676047   -1.748282
 N     2.310187    2.534561    0.354824
 N    -0.039890    2.670716    0.041281
 B     1.206542    0.776456   -2.762291
 B     2.373005    1.232163   -0.421268
 B     1.025244    2.103653    0.978917
 B    -1.388179    1.956575    0.006271
 N    -1.675494    1.198565   -1.198449
 N     1.052118   -0.613891   -2.307865
 N     2.221194   -0.194119   -0.022151
 N     0.705333    0.850062    1.679576
 N    -1.807156    1.392339    1.341405
 B    -2.101095   -0.130436   -1.057042
 B     0.027950   -1.587947   -1.804903
 B     1.739671   -1.122596   -1.050948
 B     1.384890   -0.407567    1.239338
 B    -0.711332    0.693660    2.025826
 B    -2.287578   -0.010415    1.319523
 N    -2.706525   -0.750162    0.160460
 N    -1.374650   -1.430542   -1.513428
 N     0.959023   -2.332114   -0.874051
 N     0.884361   -1.715148    1.637635
 N    -1.351343   -0.576854    2.347811
 B    -1.809982   -1.873415   -0.161085
 B     0.425952   -2.473643    0.452792
 B    -0.589029   -1.684334    1.867863
 N    -0.998646   -2.611369    0.783589
Ti     0.209327    0.645196   -0.614171
