# Supplementary material for: Modification of boron nitride nanocages by titanium doping results unexpectedly in exohedral complexes
Source: Nat Commun. 2019 Oct 28;10:4908. doi: 10.1038/s41467-019-12877-0 (PMC6961409; doi:10.1038/s41467-019-12877-0)
Supplement: Supplementary file 31 — Dataset 28 [file 41467_2019_12877_MOESM31_ESM.txt]

29
Ti(out)(BN)14-2 Singlet E(RB3LYP)=-1965.11840817
 B     2.361174   -0.565480   -0.506307
 B     1.577343   -0.070684   -1.912126
 N     2.120298   -1.959690   -0.186431
 N     2.215945    0.537911    0.460395
 N     1.045270    1.276662   -1.639507
 N     0.810461   -1.133054   -2.534293
 B     1.304544   -2.137721    1.014727
 B     1.751728    0.134465    1.772770
 B     1.380125    1.579375   -0.213496
 B    -0.348062    1.459733   -1.994336
 B    -0.634203   -0.914387   -2.461827
 N     0.056165   -2.814353    0.662384
 N     1.399913   -1.250182    2.141742
 N     0.713827    0.825041    2.565656
 N     0.523152    2.452000    0.571127
 N    -1.363701    2.136412   -1.161612
 N    -1.212914    0.399004   -2.545630
 N    -1.253379   -1.988816   -1.685848
 B    -1.120697   -2.008449    0.926025
 B     0.144584   -0.531850    2.433773
 B     0.001128    1.742270    1.758309
 B    -0.889354    2.304147    0.160433
 B    -1.955330    0.793553   -1.333080
 B    -1.904886   -1.514205   -0.479831
 N    -1.138215   -0.852509    1.840323
 N    -1.422668    1.645490    1.371771
 N    -2.309109   -0.113746   -0.259508
 B    -1.785890    0.267164    1.089108
Ti     0.574886   -2.619221   -1.241960
