# Supplementary material for: Modification of boron nitride nanocages by titanium doping results unexpectedly in exohedral complexes
Source: Nat Commun. 2019 Oct 28;10:4908. doi: 10.1038/s41467-019-12877-0 (PMC6961409; doi:10.1038/s41467-019-12877-0)
Supplement: Supplementary file 32 — Dataset 29 [file 41467_2019_12877_MOESM32_ESM.txt]

29
Ti(at)(BN)14-2 Singlet E(RB3LYP)=-1964.68937400
 B     2.373962   -0.961096    0.768248
 B     2.379450   -0.973374   -0.812873
 N     1.182505   -1.989562    0.737571
 N     2.106144    0.436873    1.294706
 N     2.115294    0.416048   -1.363093
 N     1.187654   -2.001500   -0.774241
 B    -0.121549   -1.769886    1.372105
 B     0.913920    0.497992    2.127155
 B     2.059387    1.292877   -0.041069
 B     0.928683    0.463831   -2.204386
 B    -0.112153   -1.791789   -1.420850
 N    -1.404684   -2.106526    0.763264
 N    -0.092830   -0.636849    2.317928
 N    -0.119422    1.591552    2.152779
 N     0.989017    2.352928   -0.052834
 N    -0.104522    1.556801   -2.253407
 N    -0.077012   -0.673837   -2.384390
 N    -1.399345   -2.118910   -0.815360
 B    -2.444218   -1.051260    0.770008
 B    -1.062944    0.453828    2.084901
 B    -0.135319    2.286560    0.910524
 B    -0.128875    2.271287   -1.022460
 B    -1.048509    0.420255   -2.174412
 B    -2.438752   -1.063914   -0.845505
 N    -2.234423    0.319071    1.235097
 N    -1.269581    2.308802   -0.060036
 N    -2.225638    0.298940   -1.330465
 B    -2.097168    1.111896   -0.053495
Ti     0.600989   -0.086451   -0.035460
