# Supplementary material for: Modification of boron nitride nanocages by titanium doping results unexpectedly in exohedral complexes
Source: Nat Commun. 2019 Oct 28;10:4908. doi: 10.1038/s41467-019-12877-0 (PMC6961409; doi:10.1038/s41467-019-12877-0)
Supplement: Supplementary file 33 — Dataset 30 [file 41467_2019_12877_MOESM33_ESM.txt]

32
(BN)16-1 Singlet E(RB3LYP)=-1275.20092026
 B    -0.354057    1.955391    1.583120
 N    -1.780200    1.692786    1.333885
 N    -0.048828    2.767092    0.394351
 N     0.568264    1.048580    2.245996
 B    -2.167773    0.290027    1.391362
 B    -1.334277    2.161602    0.012410
 B     1.098615    2.316672   -0.381179
 B     1.819633    0.913949    1.519127
 B    -0.040759   -0.240260    2.528431
 N    -1.455591   -0.582974    2.314239
 N    -2.770877   -0.305953    0.207306
 N    -1.616830    1.508506   -1.254739
 N     0.888912    1.964637   -1.778795
 N     2.204177    1.687579    0.328160
 N     2.495532   -0.355550    1.208308
 N     0.567114   -1.551932    2.254754
 B    -0.779399   -1.730377    1.689041
 B    -2.048320   -1.463210   -0.343852
 B    -2.289839    0.233311   -1.074365
 B    -0.429706    1.387653   -2.084311
 B     1.249737    0.583037   -2.133430
 B     2.518631    0.315668   -0.100839
 B     1.648338   -1.537974    1.279191
 N    -1.077728   -2.272490    0.373886
 N    -1.928902   -1.026271   -1.743750
 N    -0.000450    0.170199   -2.790383
 N     2.126429   -0.284602   -1.364854
 N     1.504920   -2.354237    0.081642
 B     0.125395   -2.503989   -0.407475
 B    -0.579286   -1.068856   -2.289596
 B     1.563042   -1.612551   -1.187818
 N     0.324205   -2.105571   -1.809907
