# Supplementary material for: Modification of boron nitride nanocages by titanium doping results unexpectedly in exohedral complexes
Source: Nat Commun. 2019 Oct 28;10:4908. doi: 10.1038/s41467-019-12877-0 (PMC6961409; doi:10.1038/s41467-019-12877-0)
Supplement: Supplementary file 34 — Dataset 31 [file 41467_2019_12877_MOESM34_ESM.txt]

32
(BN)16-2 Singlet E(RB3LYP)=-1274.92734597
 N    -2.738130   -1.331536   -0.697568
 B    -1.776246   -1.074758   -1.761279
 B    -2.671441    0.138788   -0.727784
 B    -1.856538   -1.802380    0.355819
 N    -0.492522   -1.698976   -1.592765
 N    -2.037390    0.334613   -2.054664
 N    -2.422000    0.961014    0.447975
 N    -1.983002   -1.295504    1.701995
 N    -0.538198   -2.209689   -0.184137
 B     0.652473   -0.875608   -1.915614
 B    -0.839964    1.158009   -1.992416
 B    -1.478955    2.027477    0.179981
 B    -2.028338    0.185043    1.619423
 B    -0.688326   -0.935984    2.287158
 B     0.667718   -2.052192    0.587428
 N     1.978633   -1.258806   -1.404467
 N     0.463710    0.552021   -2.309539
 N    -0.875491    2.335159   -1.131172
 N    -0.379399    2.453906    1.060938
 N    -0.905089    0.503864    2.514394
 N     0.574594   -1.522460    1.980553
 N     1.980165   -1.878125   -0.066119
 B     2.744697   -0.037836   -1.288273
 B     1.670087    1.143477   -1.710174
 B     0.287667    2.483470   -0.243090
 B     0.095577    1.387468    1.928542
 B     1.686435   -0.559980    1.955154
 B     2.756636   -0.988475    0.780080
 N     3.218895    0.185746    0.067147
 N     1.605760    2.023652   -0.530397
 N     1.477451    0.890602    1.789801
 B     2.235631    1.202454    0.538819
