# Supplementary material for: Modification of boron nitride nanocages by titanium doping results unexpectedly in exohedral complexes
Source: Nat Commun. 2019 Oct 28;10:4908. doi: 10.1038/s41467-019-12877-0 (PMC6961409; doi:10.1038/s41467-019-12877-0)
Supplement: Supplementary file 35 — Dataset 32 [file 41467_2019_12877_MOESM35_ESM.txt]

33
Ti(out)(BN)16-1 Singlet E(RB3LYP)=-2124.56701190
 B     0.100161    1.970633    2.003851
 N    -2.325241    1.552335    1.283054
 N    -0.044348    2.372726    0.601238
 N     1.276130    1.266901    2.513601
 B    -2.646908    0.121368    1.169502
 B    -1.394885    1.905945    0.206799
 B     1.102563    2.166667   -0.300358
 B     2.249343    0.975565    1.511736
 B     0.361323    0.158785    2.784088
 N    -2.005977   -0.661581    2.237103
 N    -3.043770   -0.470975   -0.072167
 N    -1.613780    1.381779   -1.167790
 N     0.852860    1.922725   -1.707949
 N     2.376396    1.682285    0.234777
 N     2.672762   -0.371020    1.119695
 N     0.462607   -1.142130    2.115757
 B    -0.912326   -1.440368    1.648562
 B    -2.131071   -1.533150   -0.500478
 B    -2.372220    0.139926   -1.221248
 B    -0.446694    1.328806   -2.013198
 B     1.246036    0.574119   -2.155317
 B     2.605637    0.289072   -0.200522
 B     1.613882   -1.376498    1.226540
 N    -1.107270   -2.130525    0.345419
 N    -1.923065   -1.093513   -1.892383
 N     0.003336    0.168378   -2.816159
 N     2.151266   -0.308319   -1.434899
 N     1.459428   -2.281106    0.103657
 B     0.094151   -2.419254   -0.397866
 B    -0.552022   -1.096730   -2.359348
 B     1.562546   -1.619704   -1.209879
 N     0.333842   -2.122144   -1.828987
Ti    -1.635403    1.073633    3.039815
