# Supplementary material for: Modification of boron nitride nanocages by titanium doping results unexpectedly in exohedral complexes
Source: Nat Commun. 2019 Oct 28;10:4908. doi: 10.1038/s41467-019-12877-0 (PMC6961409; doi:10.1038/s41467-019-12877-0)
Supplement: Supplementary file 36 — Dataset 33 [file 41467_2019_12877_MOESM36_ESM.txt]

33
Ti(at)(BN)16-1 Singlet E(RB3LYP)=-2124.43450655
 B    -0.378925    1.997401    1.584150
 N    -1.802492    1.727929    1.340162
 N    -0.067093    2.805351    0.397135
 N     0.541990    1.064709    2.213452
 B    -2.216546    0.326820    1.416696
 B    -1.354255    2.195852    0.015798
 B     1.095869    2.383128   -0.383602
 B     1.810812    0.956164    1.486142
 B    -0.089092   -0.223239    2.519573
 N    -1.525483   -0.550353    2.366850
 N    -2.811201   -0.266121    0.225855
 N    -1.621367    1.525444   -1.241730
 N     0.876967    2.023072   -1.778544
 N     2.227148    1.778693    0.327220
 N     2.470020   -0.320419    1.157399
 N     0.515547   -1.533734    2.220791
 B    -0.872876   -1.724393    1.727900
 B    -2.095872   -1.437522   -0.330419
 B    -2.334774    0.260350   -1.069676
 B    -0.440230    1.436562   -2.099821
 B     1.246418    0.637057   -2.146865
 B     2.556815    0.403967   -0.136560
 B     1.721429   -1.628367    1.308882
 N    -1.145289   -2.278117    0.399033
 N    -1.991548   -0.995789   -1.744574
 N    -0.014079    0.231897   -2.820006
 N     2.158620   -0.227767   -1.396976
 N     1.549472   -2.431164    0.075001
 B     0.115052   -2.685884   -0.396843
 B    -0.593436   -1.002615   -2.238212
 B     1.705394   -1.698778   -1.260999
 N     0.311194   -2.021269   -1.736374
Ti     0.451936   -0.728975   -0.000924
