# Supplementary material for: Modification of boron nitride nanocages by titanium doping results unexpectedly in exohedral complexes
Source: Nat Commun. 2019 Oct 28;10:4908. doi: 10.1038/s41467-019-12877-0 (PMC6961409; doi:10.1038/s41467-019-12877-0)
Supplement: Supplementary file 37 — Dataset 34 [file 41467_2019_12877_MOESM37_ESM.txt]

33
Ti(out)(BN)16-2 Singlet E(RB3LYP)=-2124.58252198
 N    -0.047046   -2.236189   -1.789360
 B    -0.333798   -0.986027   -2.512871
 B    -1.355812   -1.889039   -1.209782
 B     1.035767   -2.221282   -0.821541
 N     0.555353    0.071508   -2.853258
 N    -1.757782   -0.825701   -2.133808
 N    -1.712303   -1.972421    0.194373
 N     0.743399   -2.746044    0.513454
 N     2.161773   -1.293243   -0.986777
 B     0.104321    1.346846   -2.340324
 B    -2.063318    0.427777   -1.461741
 B    -2.351174   -0.757663    0.659273
 B    -0.575139   -2.330141    1.013604
 B     1.132425   -1.845636    1.605730
 B     2.617239   -0.575232    0.188106
 N     1.285543    2.100557   -1.877870
 N    -1.228357    1.607555   -1.735421
 N    -2.772559    0.368957   -0.187431
 N    -1.997678   -0.022814    1.887426
 N    -0.166681   -1.662193    2.265297
 N     2.169900   -0.867725    1.566530
 N     3.004553    0.807991   -0.177250
 B     0.782573    2.744192   -0.679373
 B    -0.866111    2.466254   -0.616338
 B    -2.116067    1.075681    0.925494
 B    -0.637559   -0.282149    2.329976
 B     1.747968    0.460830    1.993934
 B     2.335692    1.558615    0.876469
 N     1.288249    2.538309    0.665671
 N    -1.210123    2.171915    0.777995
 N     0.359258    0.811476    2.300456
 B     0.105976    1.972455    1.411611
Ti     2.308260    0.429003   -1.956556
