# Supplementary material for: Modification of boron nitride nanocages by titanium doping results unexpectedly in exohedral complexes
Source: Nat Commun. 2019 Oct 28;10:4908. doi: 10.1038/s41467-019-12877-0 (PMC6961409; doi:10.1038/s41467-019-12877-0)
Supplement: Supplementary file 38 — Dataset 35 [file 41467_2019_12877_MOESM38_ESM.txt]

33
Ti(at)(BN)16-2 Singlet E(RB3LYP)=-2124.24327343
 N    -2.807876   -1.334342   -0.684153
 B    -1.843404   -1.126679   -1.762793
 B    -2.700485    0.126778   -0.715207
 B    -1.928906   -1.844418    0.357129
 N    -0.598699   -1.831708   -1.641417
 N    -2.051311    0.308432   -2.032628
 N    -2.433390    0.961060    0.453570
 N    -2.013759   -1.285481    1.697200
 N    -0.656785   -2.352027   -0.197771
 B     0.578232   -0.997405   -1.931255
 B    -0.861468    1.135404   -1.958380
 B    -1.490540    2.024115    0.182303
 B    -2.057128    0.192217    1.633424
 B    -0.726942   -0.922269    2.286461
 B     0.582146   -2.145130    0.561854
 N     1.921113   -1.313942   -1.408953
 N     0.449631    0.493566   -2.185928
 N    -0.891430    2.339140   -1.125498
 N    -0.381183    2.431162    1.068977
 N    -0.938913    0.514329    2.544633
 N     0.533952   -1.459837    1.908709
 N     1.914350   -1.967414   -0.044755
 B     2.720176   -0.004237   -1.292200
 B     1.734172    1.173542   -1.729931
 B     0.295981    2.547029   -0.240404
 B     0.088965    1.431361    2.026109
 B     1.727680   -0.552214    2.047790
 B     2.710732   -0.991698    0.863299
 N     3.104678    0.220190    0.124155
 N     1.624678    2.121589   -0.499288
 N     1.499553    0.974483    1.924369
 B     2.352969    1.407936    0.671645
Ti     1.011028    0.080224    0.017346
