# Supplementary material for: Modification of boron nitride nanocages by titanium doping results unexpectedly in exohedral complexes
Source: Nat Commun. 2019 Oct 28;10:4908. doi: 10.1038/s41467-019-12877-0 (PMC6961409; doi:10.1038/s41467-019-12877-0)
Supplement: Supplementary file 39 — Dataset 36 [file 41467_2019_12877_MOESM39_ESM.txt]

48
(BN)24-1 Singlet E(RB3LYP)=-1913.01242286
 B     3.420816   -0.990840    0.339290
 N     3.767092    0.391710    0.595633
 N     3.519496   -1.008012   -1.138714
 N     2.490010   -1.771266    1.114899
 B     2.772541    1.140429    1.334115
 B     3.450152    0.409576   -0.851312
 B     2.316277   -1.570903   -1.713534
 B     1.853187   -2.789618    0.308912
 B     1.572012   -1.003944    1.971763
 N     1.756756    0.455878    2.149826
 N     2.512563    2.480486    0.837796
 N     2.559175    1.344204   -1.491136
 N     1.320387   -0.716371   -2.379931
 N     1.911920   -2.854677   -1.167561
 N     0.511358   -3.332187    0.512140
 N     0.273680   -1.623948    2.302411
 B     0.518961    1.210009    2.467998
 B     1.108446    2.868731    0.795678
 B     2.226951    2.444396   -0.612953
 B     1.410247    0.751662   -2.194475
 B    -0.059288   -1.248789   -2.502467
 B     0.484418   -3.003264   -0.914322
 B    -0.347535   -2.471165    1.263122
 B    -0.650821   -0.805260    3.003397
 N    -0.455659    0.609934    3.324175
 N     0.077281    2.328029    1.608456
 N     0.979610    3.206081   -0.623207
 N     0.199112    1.583732   -2.337270
 N    -1.035450   -0.483714   -3.213045
 N    -0.550074   -2.287671   -1.573075
 N    -1.685340   -2.136272    0.715574
 N    -2.098952   -0.831317    2.841131
 B    -1.807551    0.616924    2.768596
 B    -1.251201    2.202275    0.976656
 B    -0.112086    2.509866   -1.228631
 B    -0.942115    0.940030   -2.884567
 B    -2.272695   -0.271623   -2.464343
 B    -1.731051   -1.949517   -0.754215
 B    -2.572018   -1.315643    1.556122
 N    -2.299598    1.505805    1.739023
 N    -1.391785    2.396839   -0.486218
 N    -2.325674    1.205676   -2.511292
 N    -2.749112   -1.078363   -1.362407
 N    -3.664466   -0.562641    0.977577
 B    -3.333915    0.881245    0.953272
 B    -2.516944    1.746290   -1.176776
 B    -3.537661   -0.299895   -0.440868
 N    -3.622458    1.179093   -0.434243
