# Supplementary material for: Modification of boron nitride nanocages by titanium doping results unexpectedly in exohedral complexes
Source: Nat Commun. 2019 Oct 28;10:4908. doi: 10.1038/s41467-019-12877-0 (PMC6961409; doi:10.1038/s41467-019-12877-0)
Supplement: Supplementary file 40 — Dataset 37 [file 41467_2019_12877_MOESM40_ESM.txt]

48
(BN)24-2 Singlet E(RB3LYP)=-1912.79047813
 N     2.870860   -2.448584   -1.107608
 B     2.279375   -2.897247    0.157793
 B     3.329210   -1.417621   -0.179247
 B     1.661323   -1.958130   -1.737163
 N     0.879043   -3.151300    0.135374
 N     2.997628   -2.067059    1.117071
 N     3.286973   -0.021108   -0.476770
 N     1.540319   -0.615425   -2.271601
 N     0.488681   -2.671814   -1.222157
 B     0.095449   -2.449827    1.157727
 B     2.138475   -1.173073    1.865693
 B     3.048022    0.835844    0.685760
 B     2.525067    0.346537   -1.703078
 B     0.167792   -0.129445   -2.480911
 B    -0.821985   -2.177278   -1.406808
 N    -1.319744   -2.433915    0.956736
 N     0.713411   -1.501811    2.118727
 N     2.596572    0.214051    1.961867
 N     2.729445    2.269590    0.492425
 N     2.393234    1.737840   -2.013311
 N    -0.105716    1.313345   -2.453993
 N    -0.979260   -1.052214   -2.349900
 N    -1.856289   -2.499709   -0.425457
 B    -2.184915   -1.568462    1.696822
 B    -0.184716   -0.446095    2.652784
 B     1.689311    1.191569    2.497588
 B     1.732681    2.526512    1.520849
 B     2.260273    2.585301   -0.819074
 B     0.992519    2.144224   -2.119083
 B    -1.380936    1.725432   -1.842289
 B    -2.277474   -0.435038   -2.316796
 B    -3.065860   -1.695930   -0.405116
 N    -3.420500   -1.290745    0.949121
 N    -1.633751   -0.610160    2.655901
 N     0.316088    0.913732    2.838878
 N     0.352055    2.913640    1.278384
 N     0.962906    3.218985   -1.120275
 N    -1.370159    2.466338   -0.561152
 N    -2.540289    1.013092   -2.285510
 N    -3.442159   -0.895264   -1.545000
 B    -3.555465    0.133012    1.168142
 B    -2.422892    0.571576    2.303307
 B    -0.430213    1.975132    2.104948
 B    -0.069807    3.007550   -0.120891
 B    -2.297937    1.958513    0.452489
 B    -3.423063    0.550482   -1.220826
 N    -3.475880    1.121748    0.093854
 N    -1.830553    1.814394    1.851116
