# Supplementary material for: Modification of boron nitride nanocages by titanium doping results unexpectedly in exohedral complexes
Source: Nat Commun. 2019 Oct 28;10:4908. doi: 10.1038/s41467-019-12877-0 (PMC6961409; doi:10.1038/s41467-019-12877-0)
Supplement: Supplementary file 41 — Dataset 38 [file 41467_2019_12877_MOESM41_ESM.txt]

49
Ti(out)(BN)24-1 Singlet E(RB3LYP)=-2762.41078711
 B     3.535753   -1.304433    0.878662
 N     3.513979    0.105565    0.543992
 N     3.589758   -1.056407   -1.672685
 N     2.601617   -1.837990    1.847857
 B     2.668463    0.999869    1.329964
 B     3.337118    0.157191   -0.917236
 B     2.299803   -1.518830   -2.174844
 B     2.181878   -2.829642    0.868066
 B     1.554686   -0.979520    2.356920
 N     1.703569    0.479584    2.314350
 N     2.487967    2.339096    0.823822
 N     2.501238    1.225241   -1.499442
 N     1.260730   -0.635434   -2.646552
 N     1.982523   -2.866769   -1.695510
 N     0.773546   -2.965500    0.488847
 N     0.225293   -1.592877    2.489763
 B     0.455601    1.244010    2.540556
 B     1.100010    2.796767    0.789379
 B     2.204052    2.314965   -0.620451
 B     1.359238    0.780686   -2.303031
 B    -0.098116   -1.191679   -2.613840
 B     0.723868   -2.791219   -0.957005
 B    -0.234234   -2.298581    1.279977
 B    -0.737064   -0.760626    3.106127
 N    -0.547683    0.669346    3.390623
 N     0.044677    2.317064    1.613721
 N     0.984288    3.135905   -0.625319
 N     0.145192    1.620210   -2.393590
 N    -1.116635   -0.449129   -3.288691
 N    -0.441501   -2.164021   -1.561312
 N    -1.579214   -2.033987    0.722165
 N    -2.166197   -0.795046    2.870061
 B    -1.876683    0.655556    2.785251
 B    -1.280977    2.204246    0.971357
 B    -0.137206    2.500278   -1.243850
 B    -1.004983    0.976493   -2.937473
 B    -2.309261   -0.248235   -2.485581
 B    -1.626357   -1.867021   -0.749569
 B    -2.546217   -1.287942    1.556553
 N    -2.344890    1.525095    1.731507
 N    -1.414968    2.394880   -0.492593
 N    -2.378553    1.231736   -2.524067
 N    -2.710481   -1.065757   -1.363527
 N    -3.658996   -0.577018    0.962804
 B    -3.362011    0.876480    0.941237
 B    -2.549118    1.755615   -1.182706
 B    -3.524244   -0.309441   -0.450729
 N    -3.649333    1.170074   -0.444235
Ti     3.699542   -2.795697   -0.778742
