# Supplementary material for: Modification of boron nitride nanocages by titanium doping results unexpectedly in exohedral complexes
Source: Nat Commun. 2019 Oct 28;10:4908. doi: 10.1038/s41467-019-12877-0 (PMC6961409; doi:10.1038/s41467-019-12877-0)
Supplement: Supplementary file 42 — Dataset 39 [file 41467_2019_12877_MOESM42_ESM.txt]

49
Ti(at)(BN)24-1 Triplet E(UB3LYP)=-2762.30109937
 B     3.436306   -1.009437    0.342152
 N     3.781336    0.373218    0.595339
 N     3.519325   -1.021013   -1.136017
 N     2.511692   -1.799218    1.125855
 B     2.793806    1.131939    1.333964
 B     3.456095    0.400614   -0.848419
 B     2.315406   -1.580922   -1.701639
 B     1.864072   -2.809272    0.318919
 B     1.601295   -1.012687    1.978768
 N     1.770214    0.438943    2.142694
 N     2.535854    2.471260    0.841398
 N     2.575413    1.345348   -1.487169
 N     1.318256   -0.719202   -2.356016
 N     1.908280   -2.865826   -1.157134
 N     0.510954   -3.331043    0.526488
 N     0.266245   -1.589254    2.310104
 B     0.497462    1.182276    2.495509
 B     1.128689    2.854948    0.804733
 B     2.255850    2.463722   -0.611838
 B     1.423091    0.754139   -2.188742
 B    -0.058716   -1.249383   -2.502652
 B     0.481419   -3.007851   -0.906381
 B    -0.330241   -2.450165    1.264379
 B    -0.674129   -0.817428    3.073357
 N    -0.482530    0.591549    3.436594
 N     0.090559    2.351154    1.650079
 N     1.012162    3.231233   -0.619882
 N     0.217444    1.584235   -2.361695
 N    -1.032859   -0.491438   -3.216865
 N    -0.549813   -2.296028   -1.575370
 N    -1.644010   -2.053474    0.708730
 N    -2.136222   -0.889879    2.923638
 B    -1.823104    0.569939    2.841507
 B    -1.265184    2.269079    1.036413
 B    -0.070289    2.477354   -1.203138
 B    -0.929172    0.938943   -2.895818
 B    -2.276486   -0.276588   -2.474639
 B    -1.730009   -1.926123   -0.770651
 B    -2.576632   -1.309255    1.593623
 N    -2.284127    1.441048    1.766227
 N    -1.358583    2.336310   -0.466785
 N    -2.315696    1.194877   -2.508696
 N    -2.773141   -1.089979   -1.376178
 N    -3.682329   -0.592947    0.991850
 B    -3.330113    0.845606    0.971795
 B    -2.494838    1.707796   -1.162460
 B    -3.560799   -0.320105   -0.435886
 N    -3.618253    1.156842   -0.417996
Ti    -0.369321    0.391958    0.609828
