# Supplementary material for: Modification of boron nitride nanocages by titanium doping results unexpectedly in exohedral complexes
Source: Nat Commun. 2019 Oct 28;10:4908. doi: 10.1038/s41467-019-12877-0 (PMC6961409; doi:10.1038/s41467-019-12877-0)
Supplement: Supplementary file 43 — Dataset 40 [file 41467_2019_12877_MOESM43_ESM.txt]

49
Ti(out)(BN)24-2 Singlet E(RB3LYP)=-2762.44317008
 N    -0.900822    3.490142   -0.895593
 B    -2.258093    2.901133   -0.733698
 B    -0.952040    2.635347   -2.079072
 B     0.062527    3.029094    0.075830
 N    -2.919327    2.464698    0.442161
 N    -2.365362    2.246294   -2.048532
 N     0.139403    1.889920   -2.611764
 N     1.283239    2.323405   -0.364369
 N    -0.361804    2.946932    1.464297
 B    -3.011544    1.008241    0.433712
 B    -2.418719    0.802979   -1.975638
 B    -0.234427    0.588877   -3.176222
 B     1.365099    1.909525   -1.786189
 B     1.997639    1.486191    0.616938
 B     0.313114    2.042354    2.360322
 N    -2.744651    0.561101    1.790358
 N    -2.862549    0.133357   -0.737758
 N    -1.605356    0.064392   -2.940461
 N     0.819985   -0.411231   -3.472448
 N     2.486022    1.134701   -2.244424
 N     2.829769    0.358311    0.171057
 N     1.619638    1.503693    2.033094
 N    -0.632505    1.432348    3.299340
 B    -2.213806   -0.742751    2.024981
 B    -2.428684   -1.240974   -0.445436
 B    -1.368509   -1.334021   -2.689639
 B     0.222717   -1.655200   -3.009002
 B     2.072109   -0.142146   -2.844933
 B     2.941094    0.192371   -1.226708
 B     2.670757   -0.904685    0.917056
 B     1.963443    0.350068    2.816733
 B    -0.323332    0.029501    3.543588
 N    -1.224368   -1.040049    3.097873
 N    -2.351227   -1.729125    0.927662
 N    -1.729897   -2.017974   -1.467861
 N     0.724143   -2.474419   -1.915487
 N     2.787270   -1.073866   -1.950668
 N     2.040786   -2.063877    0.241643
 N     2.725940   -0.812091    2.346461
 N     1.074676   -0.316779    3.781878
 B    -0.609544   -2.280544    2.639118
 B    -1.329462   -2.707619    1.220532
 B    -0.460197   -2.679915   -1.058710
 B     1.926035   -1.997165   -1.228894
 B     0.959999   -2.703473    0.998583
 B     1.604810   -1.460177    3.023844
 N     0.819412   -2.509324    2.469277
 N    -0.281843   -3.103965    0.299534
Ti    -2.006393    2.299363    2.213492
