# Supplementary material for: Modification of boron nitride nanocages by titanium doping results unexpectedly in exohedral complexes
Source: Nat Commun. 2019 Oct 28;10:4908. doi: 10.1038/s41467-019-12877-0 (PMC6961409; doi:10.1038/s41467-019-12877-0)
Supplement: Supplementary file 44 — Dataset 41 [file 41467_2019_12877_MOESM44_ESM.txt]

49
Ti(at)(BN)24-2 Triplet E(UB3LYP)=-2762.14829264
 N     2.666650   -2.435757   -0.974847
 B     2.324953   -3.017907    0.420992
 B     3.251208   -1.397105   -0.132250
 B     1.638360   -2.107983   -2.013460
 N     1.063158   -3.482379    0.762571
 N     3.112595   -2.012910    1.203715
 N     3.211783   -0.001318   -0.447012
 N     1.494164   -0.592870   -2.251981
 N     0.440867   -2.844476   -1.907564
 B     0.210388   -2.714920    1.538826
 B     2.238511   -1.132956    1.977907
 B     3.046057    0.882874    0.715129
 B     2.469450    0.373951   -1.677572
 B     0.126687   -0.072337   -2.571626
 B    -0.815887   -2.267117   -1.796343
 N    -1.156852   -2.392469    0.921376
 N     0.788311   -1.461609    2.249580
 N     2.636543    0.280584    2.014430
 N     2.725684    2.310225    0.498152
 N     2.368785    1.760994   -2.003488
 N    -0.130701    1.375986   -2.477705
 N    -1.041054   -0.971362   -2.531085
 N    -1.728509   -2.475678   -0.544562
 B    -2.065495   -1.542395    1.641703
 B    -0.132705   -0.394769    2.699894
 B     1.713568    1.258514    2.531542
 B     1.734977    2.577320    1.531383
 B     2.246026    2.615636   -0.812441
 B     0.972181    2.187112   -2.119828
 B    -1.405723    1.782360   -1.845935
 B    -2.314655   -0.349650   -2.389126
 B    -2.946909   -1.677376   -0.459135
 N    -3.296654   -1.294096    0.901994
 N    -1.574433   -0.601218    2.657240
 N     0.341293    0.973876    2.870754
 N     0.351261    2.950776    1.287519
 N     0.953009    3.253580   -1.112272
 N    -1.374699    2.495217   -0.546751
 N    -2.580257    1.093476   -2.286261
 N    -3.412045   -0.860720   -1.562756
 B    -3.498219    0.115117    1.161823
 B    -2.386758    0.564454    2.310128
 B    -0.420801    2.012050    2.121761
 B    -0.076772    3.039076   -0.110409
 B    -2.291603    1.972951    0.470898
 B    -3.419275    0.581186   -1.208853
 N    -3.461626    1.128661    0.112818
 N    -1.817147    1.823991    1.867582
Ti     0.626414   -1.588586   -0.220983
